# Supplementary material for: The rostromedial tegmental nucleus is essential for non-rapid eye movement sleep
Source: PLoS Biol. 2018 Apr 13;16(4):e2002909. doi: 10.1371/journal.pbio.2002909 (PMC5919677; doi:10.1371/journal.pbio.2002909)
Supplement: S1 Data — (XLSX) [file pbio.2002909.s001.xlsx]

## Sheet: Fig 1GJK
Fig 1G
				c-Fos+/mCherry (%)
	CNO		No.1	51.2
			No.2	51.7
			No.3	64
		average		55.6
		SEM		4.2
	Control		No.4	0.7
			No.5	4.2
			No.6	0.9
		average		2
		SEM		1.1
Fig 1J
		1	2	3	4	5	6	7	average	SEM	P value
	ACSF	-45	-48	-53	-54	-52	-57	-49	-51.1429	1.53419
	CNO	-41	-40	-45	-52	-45	-43	-35	-43	1.98806	0.00324877
Fig 1K
		1	2	3	4	5	average	SEM	P value
	ACSF	-47	-60	-48	-56	-67	-55.6	3.74967
	CNO	-48	-59	-50	-55	-65	-55.4	3.07571	0.798966

## Sheet: Fig 2A
Fig 2A
	Saline												CNO
NREM sleep	7:00	27.84	19.98	40.68		28.5			45.18	30.66			38.16	45	46.98		41.82			45.18	30.84
	8:00	44.64	47.64	55.32		39.36			46.02	45.66			50.64	41.34	44.52		40.02			29.52	31.14
	9:00	36.36	34.32	25.5	36	34.14	18.18	14.52	23.34	15.48			32.52	28.5	32.34	42.48	51.84	43.86	27.48	38.16	32.16
	10:00	40.14	31.02	47.64	38.82	25.98	24.18	43.68	29.16	38.64			57	57.66	45	54.84	51.66	48.66	49.14	55.14	55.86
	11:00	22.02	44.34	26.16	28.98	43.98	25.86	40.02	42.84	29.52			52.14	49.14	45.84	31.68	49.98	31.5	30.36	55.14	53.52
	12:00	36.48	41.64	47.34	42.18	40.14	33.66	19.5	39.18	44.52			49.32	42	50.34	51.84	52.98	46.98	47.82	42.48	56.64
	13:00	48.36	18.18	35.52	43.14	22.86	33.84	34.98	29.16	38.82			46.14	55.14	49.5	57.66	52.5	43.14	45.84	51.48	46.32
	14:00	41.16	44.52	43.5	34.86	40.5	42.36	30.18	39.36	42.66			48.36	54	44.52	55.68	48.18	45.36	39.66	44.52	35.52
	15:00	18.66	46.98	44.16	25.02	42.36	37.68	40.5	32.34	34.02			41.34	47.52	51.36	46.14	45.48	31.5	37.14	38.64	49.68
	16:00	43.32	45.18	31.5	42.18	35.82	23.34	29.82	38.52	26.52			22.14	37.5	53.64	48.66	42.48	46.86	41.34	33.18	41.82
	17:00	33	15.66	40.68	46.02	30.48	41.34	34.86	27.84	42.66			43.5	45.48	49.86	53.16	37.86	45.36	35.16	34.5	41.16
	18:00	30.36	30.36	30.66	30.36	33	39.36	19.5	30.18	37.98			39.84	26.64	50.16	48.18	35.34	34.68	28.14	35.16	34.14
	19:00	29.82	12.36	27.48	22.02	16.02	18.84	10.98	7.14	15.84			28.68	36.66	43.5	19.68	29.16	29.52	26.82	23.82	30.66
	20:00	22.02	16.98	25.68	23.52	18.84	3.84	13.02	20.52	15.84			24.48	17.82	32.82	38.82	15	22.5	19.98	16.02	8.16
	21:00	14.34	16.32	13.32	15.84	14.34	31.68	21.36	13.32	18.84			22.5	21	21.36	18.36	27	22.98	26.82	22.86	20.16
	22:00	6.18	18	13.86	15.36	26.52	26.34	27.36	11.34	15.18			22.14	25.86	22.14	25.32	24.48	39.84	26.16	15.36	16.98
	23:00	38.82	7.02	16.98	18	16.02	17.34	16.5	13.14	13.32			20.16	16.98	31.98	25.98	14.82	24.48	21.36	20.64	18.18
	0:00	28.14	16.5	10.02	23.34	20.82	22.14	16.02	13.32	12.18			38.52	18.48	20.52	21.84	19.68	13.98	22.32	15.84	12.36
	1:00	17.34	19.02	20.64	10.98	25.86	12	23.82	15.18	14.82			16.32	17.52	27.66	7.68	25.5	23.52	27.48	23.64	21
	2:00	19.02	11.16	17.52	22.68	21.48	27.18	18	13.5	18.36			29.34	22.68	14.34	18	18.18	24	19.02	15.18	15.36
	3:00	34.14	22.68	17.52	21.66	16.14	19.32	19.02	23.16	20.34			25.32	24	19.02	28.68	22.14	14.52	25.5	16.68	8.64
	4:00	19.5	28.5	12.36	21.66	12.48	28.02	24.84	12.66	22.68			9	20.64	17.16	10.32	9.48	30.66	14.64	12.84	21.36
	5:00	19.14	13.98	30.84	18	10.5	19.5	24.48	14.82	16.5			27.18	16.68	19.98	8.34	0	9.84	21.18	17.16	11.64
	6:00	7.02	19.14	26.64	18.18	20.16	14.64	15	19.86	10.86			17.34	33	15.36	31.02	1.14	22.02	28.86	31.5	25.5
REM sleep	7:00	0.36	1.32	1.5		0			1.68	4.98			0	1.98	4.32		0.18			2.16	2.34
	8:00	4.98	0.66	1.68		1.68			7.14	6.48			0.84	3	0		1.32			2.82	6.18
	9:00	2.34	1.68	1.86	0	0	1.86	0	0.66	0			0	0	0	0	0	0	0	0	0
	10:00	0.66	3.84	5.64	3.36	4.68	0	8.16	4.68	10.02			0	0	0	0	0	0	0	0	0
	11:00	0	6.18	0	1.5	5.64	0	8.64	6.18	6.66			0	0	0	0	0	0	0	0	0
	12:00	3.84	8.16	6.18	4.02	9.84	0	7.02	8.82	5.82			0	0	0	0	0	0	1.86	0	0.48
	13:00	4.68	3.36	5.64	8.34	4.14	0	10.5	8.82	9			4.68	0	0	0	0	2.52	4.68	0	0.36
	14:00	4.5	7.32	8.52	9.84	12.66	6.48	3.18	7.98	6.18			4.98	3	0	0	0	3.36	0	1.32	0.36
	15:00	3.36	3.84	6.18	2.34	8.64	4.02	7.86	3.36	6.66			0.48	5.16	0	2.64	2.82	0.84	1.02	3.66	2.82
	16:00	10.02	2.34	4.14	7.68	9.36	2.16	7.5	10.14	6.18			0	3.18	0	6.48	0	4.68	11.16	4.14	5.52
	17:00	10.02	0	10.68	5.82	9.84	8.82	13.02	10.68	7.86			12	5.34	0	2.16	0.66	6	11.82	9.66	5.82
	18:00	7.5	3.36	4.86	6.18	7.98	6.36	3.66	6	7.68			9	3.84	0	4.5	1.86	5.82	10.02	5.64	6.66
	19:00	12.48	4.98	3	4.14	2.52	7.02	3.66	2.52	3			0	13.98	3.66	9.18	2.82	9.84	12.36	14.64	9.18
	20:00	5.34	7.32	9.48	6.36	2.34	2.34	2.82	5.64	1.5			20.82	1.98	3	11.82	0	1.14	9.36	7.14	2.16
	21:00	6	4.5	0.84	1.32	0	15.36	4.32	3.18	1.5			6.36	4.86	0	3.48	6.18	12.48	8.16	6.66	5.64
	22:00	1.86	3.66	1.14	3.66	0	9.18	12.18	0	1.98			5.64	8.16	5.16	9.36	5.34	12.18	13.32	7.68	4.5
	23:00	13.86	0	2.64	1.98	2.16	3.18	3	1.86	1.98			5.64	0.48	1.14	5.82	0.66	10.02	10.5	7.14	4.5
	0:00	13.14	6	0	2.82	0	8.16	2.82	2.34	0			11.64	1.86	5.52	3.48	0.36	4.68	7.14	6.18	4.14
	1:00	6.66	1.86	1.5	0	1.98	1.5	2.16	3.48	0.84			5.52	1.68	7.02	2.34	4.98	6	5.34	5.16	6.36
	2:00	6.66	2.34	1.98	1.98	4.32	4.5	1.5	1.5	4.02			9.36	0	1.86	4.32	1.02	6.48	4.68	2.34	1.68
	3:00	9	6.84	3.36	1.86	0	3.18	4.02	5.34	0.36			6.66	4.32	0.66	8.16	2.64	4.5	8.16	0	1.98
	4:00	4.32	7.5	0	1.98	0	1.86	4.5	1.68	2.34			4.14	1.14	1.5	3	0.48	5.64	0.18	0	1.86
	5:00	3	0	2.34	0	0	3.84	2.34	1.5	0.36			3.48	0	2.64	1.5	0	1.02	2.82	0	3
	6:00	1.68	4.14	3.84	1.68	0	2.16	2.16	2.82	0.48			4.5	7.32	3.48	4.98	0	3.66	7.02	8.64	1.86
wake	7:00	31.86	38.64	17.82		31.5			13.14	24.36			21.84	13.02	8.64		18			12.66	26.82
	8:00	10.32	11.64	3		19.02			6.84	7.86			8.52	15.66	15.48		18.66			27.66	22.68
	9:00	21.36	24	32.64	24	25.86	40.02	45.48	36	44.52			27.48	31.5	27.66	17.52	8.16	16.14	32.52	21.84	27.84
	10:00	19.14	25.14	6.66	17.82	29.34	35.82	8.16	26.16	11.34			3	2.34	15	5.16	8.34	11.34	10.86	4.86	4.14
	11:00	37.98	9.48	33.84	29.52	10.32	34.14	11.34	10.98	23.82			7.86	10.86	14.16	28.32	10.02	28.5	29.64	4.86	6.48
	12:00	19.68	10.14	6.48	13.86	10.02	26.34	33.48	12	9.66			10.68	18	9.66	8.16	7.02	13.02	10.32	17.52	2.82
	13:00	7.02	38.52	18.84	8.52	33	26.16	14.52	22.02	12.18			9.18	4.86	10.5	2.34	7.5	14.34	9.48	8.52	13.32
	14:00	14.34	8.16	7.98	15.36	6.84	11.16	26.64	12.66	11.16			6.66	3	15.48	4.32	11.82	11.34	20.34	14.16	24.18
	15:00	37.98	9.18	9.66	32.64	9	18.36	11.64	24.36	19.32			18.18	7.32	8.64	11.16	11.64	27.66	21.84	17.64	7.5
	16:00	6.66	12.48	24.36	10.14	14.82	34.5	22.68	11.34	27.36			37.86	19.32	6.36	4.86	17.52	8.52	7.5	22.68	12.66
	17:00	16.98	44.34	8.64	8.16	19.68	9.84	12.18	21.48	9.48			4.5	9.18	10.14	4.68	21.48	8.64	13.02	15.84	13.02
	18:00	22.14	26.34	24.48	23.52	19.02	14.34	36.84	23.82	14.34			11.16	29.52	9.84	7.32	22.86	19.5	21.84	19.14	19.14
	19:00	17.64	42.66	29.52	33.84	41.52	34.14	45.36	50.34	41.16			31.32	9.36	12.84	31.14	28.02	20.64	20.82	21.48	20.16
	20:00	32.64	35.64	24.84	30.18	38.82	53.82	44.16	33.84	42.66			14.64	40.14	24.18	9.36	45	36.36	30.66	36.84	49.68
	21:00	39.66	39.18	45.84	42.84	45.66	13.02	34.32	43.5	39.66			31.14	34.14	38.64	38.16	26.82	24.48	25.02	30.48	34.14
	22:00	52.02	38.34	45	40.98	33.48	24.48	20.52	48.66	42.84			32.16	25.98	32.64	25.32	30.18	7.98	20.52	37.02	38.52
	23:00	7.32	52.98	40.32	40.02	41.82	39.48	40.5	45	44.64			34.14	42.48	26.82	28.14	44.52	25.5	28.14	32.16	37.32
	0:00	18.66	37.5	49.98	33.84	39.18	29.64	41.16	44.34	47.82			9.84	39.66	34.02	34.68	40.02	41.34	30.48	37.98	43.5
	1:00	36	39.18	37.86	49.02	32.16	46.5	34.02	41.34	44.34			38.16	40.86	25.32	49.98	29.52	30.48	27.18	31.14	32.64
	2:00	34.32	46.5	40.5	35.34	34.14	28.32	40.5	45	37.68			21.36	37.32	43.86	37.68	40.86	29.52	36.36	42.48	43.02
	3:00	16.86	30.48	39.18	36.48	43.86	37.5	37.02	31.5	39.36			28.02	31.68	40.32	23.16	35.16	40.98	26.34	43.32	49.32
	4:00	36.18	24	47.64	36.36	47.52	30.18	30.66	45.66	34.98			46.86	38.16	41.34	46.68	49.98	23.64	45.18	47.16	36.84
	5:00	37.86	46.02	26.82	42	49.5	36.66	33.18	43.68	43.14			29.34	43.32	37.32	50.16	60	49.14	36	42.84	45.36
	6:00	51.36	36.66	29.52	40.14	39.84	43.14	42.84	37.32	48.66			38.16	19.68	41.16	24	58.86	34.32	24.18	19.86	32.64

## Sheet: Fig 2B-I
Fig 2B
		saline											CNO
	NREM	243.18	261	269.82	249	249.96	215.76	223.38	235.38	243.66			326.82	333.96	318.9	340.32	352.62	291	277.44	325.56	329.7
	REM	19.38	34.38	34.02	29.4	45.6	12.36	45.36	40.5	44.34			10.14	8.16	0	2.64	2.82	6.72	7.56	4.98	4.02
	WAKE	157.5	124.62	116.1	141.72	124.38	192	151.26	144.18	132			83.04	77.88	101.1	76.98	64.5	122.34	135	89.4	86.28
Fig 2C
	S→W	90	96	110	144	125	173	155	129	160			101	102	97	70	176	172	133	164	167
	W→S.	119	116	124	170	165	187	202	178	202			102	105	102	76	178	177	142	170	172
	S→R.	29	20	15	25	39	16	48	50	42			0	2	6	7	2	5	8	7	4
	R→W	29	20	14	25	39	14	47	49	42			0	2	4	5	2	4	8	6	4
Fig 2D
	Wake	119	116	125	170	165	187	203	178	203			102	105	102	76	178	177	142	170	172
	REM	29	20	15	27	40	16	48	67	44			0	2	6	7	4	5	10	7	4
	NREM	120	117	125	225	194	190	203	222	202			107	107	104	139	314	178	149	171	178
Fig 2E
	10-20	11	16	17	59	50	60	50	80	54			21	8	14	47	131	47	27	37	54
	30-50	23	24	31	61	54	51	52	49	53			20	16	22	16	72	42	34	33	53
	60-110	34	29	34	65	51	46	73	56	57			14	26	30	23	49	37	42	44	57
	120-230	35	29	26	36	29	26	24	32	32			23	29	18	24	49	32	30	40	32
	240-470	13	19	15	3	11	7	4	5	6			21	19	12	22	12	18	11	12	6
	480-950	4	0	2	1	0	0	0	0	0			8	7	4	5	1	2	5	4	0
	960-1910	0	0	0	0	0	0	0	0	0			0	2	4	2	0	0	0	1	0
Fig 2F
	Wake	58	73	75	44	45	61	44	48	39			59	44	48	61	21	41	56	29	30
	REM	70	88	77	76	68	46	56	36	60			0	80	101	70	42	80	45	48	60
	NREM	134	127	116	69	77	68	66	63	72			178	190	188	144	67	98	112	116	111
Fig 2G
	10-20	8	4	2	6	16	9	17	41	16			0	0	0	3	2	1	5	3	16
	30-50	5	3	6	2	7	1	9	13	10			0	0	2	0	0	1	2	1	10
	60- 110	11	5	2	12	6	4	13	6	9			0	2	1	2	2	2	2	2	9
	120-230	5	8	5	7	11	2	9	7	9			0	0	3	2	0	1	1	1	9
Fig 2H
	SWA	32.6632	19.2194	34.0183	42.1881	36.6556	51.3009	30.6039	25.5356	28.5459			34.0736	21.7926	38.8495	45.6346	38.4306	53.1353	33.1785	32.8264	35.8466
Fig 2I
	6-10 Hz	44.5038	50.8535	54.1901	51.8377	39.8265	44.2122	49.4136	37.6467	41.3122				47.3403	47.6757	47.0023	34.9877	39.4991	44.8285	34.4202	36.9073

## Sheet: Fig 3HK
Fig 3H	No.	region	current (pA)	latency (ms)
	1	VTA	126.7	2.8
	2	VTA	47.7	2.9
	3	VTA	73	1.9
	4	VTA	454.3	2.8
	5	VTA	311.9	2.1
	6	VTA	93.4	3.3
	7	VTA	207.2	2.5
	8	VTA	258.2	2.9
Fig 3K	No.	region	current (pA)	latency (ms)
	1	SNc	139	3.1
	2	SNc	156.1	3.4
	3	SNc	121.1	3
	4	SNc	136.4	4.7
	5	SNc	64.9	4.6
	6	SNc	391.8	2.8
	7	SNc	448.5	2.6
	8	SNc	199.5	2.8
	9	SNc	95	2.5
	10	SNc	247.3	1.8
	11	SNc	590.4	2

## Sheet: Fig 4D
Fig 4D
		TH/mCherry %					mCherry/TH %
	Neurons expressing label (%)	82	75	79			72	50	45

## Sheet: Fig 5ABEF
Fig 5A
		VTA TH-Cre mice n=8 hM4Di
NREM	Control											CNO
	7:00	31.14	44.82	0.36	27.66	5.52	32.34	27.66	33.36			45.48	23.16	0.48	43.32	35.64	38.52	34.02	35.34
	8:00	31.14	25.14	38.52	41.64	21.18	39.36	39.36	39.66			25.5	34.86	41.82	37.5	36.36	39.66	32.34	34.5
	9:00	43.02	26.64	24	28.32	27.48	14.64	28.32	20.16			42.36	28.5	30.36	45.18	36.36	25.98	31.86	31.98
	10:00	37.02	31.14	28.98	36	41.16	37.5	39.48	37.86			55.86	50.52	48.84	57.84	46.86	32.52	45.36	44.34
	11:00	28.14	41.52	43.32	19.32	45.36	36.36	35.52	46.02			56.34	44.64	41.82	55.98	42.84	41.82	38.64	46.68
	12:00	40.86	33.66	24.84	40.32	34.68	32.82	43.68	31.32			57	37.86	34.5	50.64	35.82	32.34	41.34	42.66
	13:00	36.18	43.14	48	26.52	49.86	36.84	25.02	42.84			51.48	38.64	36.48	46.32	47.16	42.48	31.68	41.64
	14:00	31.68	43.32	35.52	42.66	45.48	42.36	37.02	17.34			50.64	28.14	27	42	44.16	26.16	34.68	34.14
	15:00	33	31.14	24.36	40.02	44.82	26.64	40.02	41.52			43.14	36.36	37.86	44.16	35.82	46.68	31.32	42.48
	16:00	38.34	32.52	40.14	43.68	43.98	34.98	32.82	45			37.68	45	43.86	37.86	47.52	36.84	39.48	38.16
	17:00	32.64	31.86	30.48	37.5	42.36	25.14	34.86	22.86			43.14	27	26.16	34.32	34.14	27.84	26.16	46.02
	18:00	29.16	15.84	24.84	39.18	41.64	23.34	28.86	36.48			42.18	30.84	27.66	45.84	40.14	26.34	32.34	33.66
	19:00	19.02	13.14	16.98	16.68	30.36	18.66	19.32	31.5			32.82	7.98	12.18	22.86	34.68	24.48	17.16	17.64
	20:00	25.5	9.48	18.48	17.34	22.98	27.36	21.48	25.32			43.02	22.5	42	35.82	34.86	9	20.64	19.86
	21:00	24.48	13.68	6.18	21.66	40.68	20.82	13.86	28.02			38.82	35.52	23.34	26.16	35.16	4.98	17.52	17.64
	22:00	26.82	20.16	18.84	30.36	35.34	19.32	23.16	17.34			36	34.02	20.82	35.34	27.48	1.86	15.84	17.52
	23:00	26.64	17.64	20.34	33.18	26.16	21.18	22.98	30.84			47.82	7.68	36.66	24.84	37.98	4.14	28.32	35.82
	0:00	10.32	50.34	20.16	31.02	40.5	0.48	10.32	21			10.98	46.68	32.34	23.34	33.36	24.84	22.68	20.82
	1:00	38.64	12.18	21.66	22.5	36.48	40.32	40.98	27			48.36	27.48	27.36	0	31.68	40.32	32.16	4.86
	2:00	34.68	40.5	31.02	7.14	37.98	30.36	31.68	7.32			13.14	48.84	34.98	40.5	28.14	4.32	25.86	15.36
	3:00	9.48	48.66	26.34	0	32.52	23.82	31.32	25.86			32.52	39.36	12.66	31.5	39.36	37.32	22.86	20.82
	4:00	26.52	26.82	34.32	25.02	42.66	36.84	14.16	36.18			31.5	34.5	13.02	7.02	48.66	16.86	19.32	34.5
	5:00	37.14	28.32	32.34	12.48	38.16	12.36	36.48	31.32			14.34	35.52	40.02	0	38.64	25.02	42.48	21
	6:00	28.68	45.48	22.02	18.66	16.86	44.16	28.5	40.68			17.52	47.16	21.66	28.86	25.32	8.82	21.18	30.66
REM	7:00	4.68	9	0	3.84	0.48	3.48	0	1.32			6.48	2.64	0	3.66	4.02	6.18	1.32	4.02
	8:00	4.68	2.64	7.14	6	1.86	7.5	6	2.64			6.36	6.36	5.82	4.86	3.48	7.32	5.16	3.36
	9:00	2.64	1.86	2.16	2.34	0	0	0.66	0			0	0	2.64	0	0	0.18	0	0.48
	10:00	3.84	1.98	2.52	3.48	3.48	4.14	6.18	1.14			0	5.82	6.66	0	8.52	1.98	2.34	5.16
	11:00	3.84	9	9.36	3	1.68	8.16	1.14	5.52			0.18	6.18	4.68	1.68	3.84	9.66	4.68	2.64
	12:00	6.36	2.82	2.34	5.64	1.68	5.64	8.16	3			1.98	9	6.36	3.36	6.18	5.82	4.5	1.5
	13:00	7.68	7.98	6.48	0	6.18	8.82	1.68	4.32			3	10.68	7.5	6.48	5.82	7.14	4.14	4.02
	14:00	1.98	11.16	5.82	3.36	5.34	5.82	11.52	4.86			7.32	3.18	4.86	0.84	8.34	3.18	6.84	3.66
	15:00	9	5.52	5.64	4.5	5.16	3	9.36	5.64			3.66	6.36	3.18	4.5	3.36	9	2.82	7.32
	16:00	6.66	4.98	7.02	3.66	4.14	5.64	2.82	6.66			3.18	5.52	5.64	7.32	7.14	13.98	7.68	1.68
	17:00	5.16	3.48	7.32	5.64	4.32	8.64	5.82	1.02			6.18	3.66	3.48	2.34	4.32	2.34	4.32	4.14
	18:00	5.82	1.02	3.84	2.52	4.68	5.64	3.66	5.64			1.86	1.32	3.66	1.68	1.68	5.16	3	7.5
	19:00	1.14	0.66	0	0.66	0.84	1.68	0	4.32			1.68	1.02	0	1.02	1.32	1.02	1.02	1.68
	20:00	2.82	1.14	1.98	0	1.68	2.82	2.34	3.36			3.66	1.68	2.34	3.36	3	0	2.52	2.16
	21:00	2.16	0	0	0	3.36	0.66	1.14	3.36			5.52	2.34	2.34	4.32	3.18	0.48	1.5	2.52
	22:00	1.98	1.02	1.68	5.16	4.14	0.66	1.98	3			6.36	3.36	0.18	3.18	1.5	0	3.18	3
	23:00	2.64	1.32	2.34	3.84	0.36	4.02	4.5	7.68			6.18	0	5.16	2.64	1.02	0	3.36	4.32
	0:00	2.16	7.5	1.14	3.66	4.5	0	0	1.32			0	4.14	6	2.34	0.18	1.5	0	3
	1:00	2.82	1.5	4.32	3	2.64	5.82	1.32	2.16			8.34	1.14	1.98	0	2.34	1.5	5.16	0.66
	2:00	0.36	3.48	8.16	0.36	3.18	5.34	2.16	0			0.36	9.18	1.98	4.5	1.5	0.84	2.52	0
	3:00	1.32	7.86	0.84	0	2.16	2.64	3.84	1.86			7.02	2.16	4.98	4.02	5.64	1.86	0.36	0.66
	4:00	6	4.86	9.66	4.98	2.82	4.68	1.02	3.18			7.98	7.14	0.36	0	2.52	0.48	0.48	2.34
	5:00	3	1.86	3.18	0	1.68	0.48	0.84	2.52			0	6.36	7.86	0	3.36	0.66	1.5	0.36
	6:00	7.02	5.16	4.32	1.98	0.48	7.86	0.84	4.14			2.82	5.16	2.16	1.98	3	1.02	2.64	2.64
wake	7:00	24.18	6.18	59.64	28.5	54	24.18	32.34	25.32			7.98	34.14	59.52	13.02	20.34	15.36	24.66	20.64
	8:00	24.18	32.16	14.34	12.36	37.02	13.14	14.64	17.64			28.14	18.84	12.36	17.64	20.16	13.02	22.5	22.14
	9:00	14.34	31.5	33.84	29.34	32.52	45.36	31.02	39.84			17.64	31.5	27	14.82	23.64	33.84	28.14	27.48
	10:00	19.14	26.82	28.5	20.52	15.36	18.36	14.34	21			4.14	3.66	4.5	2.16	4.68	25.5	12.36	10.5
	11:00	28.02	9.48	7.32	37.68	13.02	15.48	23.34	8.52			3.48	9.18	13.5	2.34	13.32	8.52	16.68	10.68
	12:00	12.84	23.52	32.82	13.98	23.64	21.48	8.16	25.68			1.02	13.14	19.14	6	18	21.84	14.16	15.84
	13:00	16.14	8.82	5.52	33.48	4.02	14.34	33.36	12.84			5.52	10.68	16.02	7.14	7.02	10.32	24.18	14.34
	14:00	26.34	5.52	18.66	13.98	9.18	11.82	11.52	37.86			1.98	28.68	28.14	17.16	7.5	30.66	18.48	22.14
	15:00	18	23.34	30	15.48	10.02	30.36	10.68	12.84			13.14	17.34	19.02	11.34	20.82	4.32	25.86	10.14
	16:00	15	22.5	12.84	12.66	11.82	19.32	24.36	8.34			19.14	9.48	10.5	14.82	5.34	9.18	12.84	20.16
	17:00	22.14	24.66	22.14	16.86	13.32	26.16	19.32	36.18			10.68	29.34	30.36	23.34	21.48	29.82	29.52	9.84
	18:00	25.02	43.14	31.32	18.36	13.68	31.02	27.48	17.82			16.02	27.84	28.68	12.48	18.18	28.5	24.66	18.84
	19:00	39.84	46.14	43.02	42.66	28.86	39.66	40.68	24.18			25.5	51	47.82	36.18	24	34.5	41.82	40.68
	20:00	31.68	49.32	39.48	42.66	35.34	29.82	36.18	31.32			13.32	35.82	15.66	20.82	22.14	51	36.84	37.98
	21:00	33.36	46.32	53.82	38.34	16.02	38.52	45	28.68			15.66	22.14	34.32	29.52	21.66	54.48	40.98	39.84
	22:00	31.14	38.82	39.48	24.48	20.52	40.02	34.86	39.66			17.64	22.68	39	21.48	31.02	58.14	40.98	39.48
	23:00	30.66	40.98	37.32	22.98	33.48	34.86	32.52	21.48			6	52.32	18.18	32.52	21	55.86	28.32	19.86
	0:00	47.52	2.16	38.64	25.32	15	59.52	49.68	37.68			49.02	9.18	21.66	34.32	26.52	33.66	37.32	36.18
	1:00	18.48	46.32	34.02	34.5	20.82	13.86	17.64	30.84			3.36	31.32	30.66	60	25.98	18.18	22.68	54.48
	2:00	25.02	16.02	20.82	52.5	18.84	24.36	26.16	52.68			46.5	1.98	22.98	15	30.36	54.84	31.68	44.64
	3:00	49.14	3.48	32.82	60	25.32	33.48	24.84	32.34			20.52	18.48	42.36	24.48	15	20.82	36.84	38.52
	4:00	27.48	28.32	16.02	30	14.52	18.48	44.82	20.64			20.52	18.36	46.68	52.98	8.82	42.66	40.14	23.16
	5:00	19.86	29.82	24.48	47.52	20.16	47.16	22.68	26.16			45.66	18.18	12.18	60	18	34.32	16.02	38.64
	6:00	24.36	9.36	33.66	39.36	42.66	7.98	30.66	15.18			39.66	7.68	36.18	29.16	31.68	50.16	36.18	26.64
Fig 5B
	Control											CNO
	NREM	149.04	132.96	121.14	123.96	148.68	121.32	147	135.36			211.56	161.52	155.52	209.64	161.88	132.66	157.2	165.66
	REM	16.68	15.66	16.38	14.46	6.84	17.94	16.14	9.66			2.16	21	20.34	5.04	18.54	17.64	11.52	9.78
	WAKE	74.34	91.32	102.48	101.52	84.54	100.68	76.86	95.04			26.28	57.48	64.14	25.32	59.64	89.7	71.34	64.5
Fig 5E
	Control											CNO
NREM	10-20	5	0	7	18	7	3	36	38			4	1	9	31	3	1	28	63
	30-50	3	0	7	23	1	3	30	35			3	0	3	24	3	5	26	39
	60-110	4	0	5	18	3	7	37	29			1	1	1	19	5	8	24	33
	120-230	9	5	3	18	10	16	25	16			1	4	6	8	8	11	19	18
	240-470	12	9	13	8	14	11	0	6			0	5	9	6	9	11	7	7
	480-950	4	3	3	3	1	3	0	0			4	7	5	1	7	3	1	0
	960-1910	0	2	0	0	0	0	0	0			4	2	1	0	2	1	0	0
	1920-3830	0	0	0	0	0	0	0	0			1	0	0	0	0	0	0	0
Fig 5F
	Control											CNO
	0	0.80373	1.01722	0.728655	0.401944	0.537306	0.51865	0.544696	0.386402			1.00654	1.00371	0.828238	0.46734	0.636552	0.661374	0.507776	0.425224
	0.5	4.17353	5.3303	3.78609	2.11839	2.7774	2.7562	2.80333	1.84065			5.05624	5.20494	4.16485	2.37574	3.19763	3.34903	2.46563	2.02913
	1	5.72582	6.09055	5.3679	3.64258	4.89202	3.9655	3.34423	3.27651			5.88669	6.37574	5.92293	4.0996	5.49608	3.4491	3.36697	3.32313
	1.5	5.28713	5.64907	4.98872	3.90446	5.76123	4.19502	3.96281	4.24617			4.91741	5.53765	5.60985	4.70864	6.3002	3.48646	4.11097	4.28247
	2	5.14096	5.11601	4.93991	3.9657	6.11952	4.13487	4.41264	4.83198			4.99277	5.24433	5.21337	4.65382	6.38005	3.50461	4.54334	4.77937
	2.5	5.77703	5.21609	5.55222	4.4332	6.11165	4.2039	5.04176	5.44787			5.88597	5.40866	5.4579	5.03352	6.5285	3.56377	5.06877	5.33233
	3	5.45936	5.66316	5.43009	5.12607	6.01608	4.21542	5.63559	5.92115			5.8135	6.19168	5.59272	5.58467	6.4139	3.61495	5.34337	5.68686
	3.5	4.38657	5.7221	4.5824	5.12389	5.26679	4.47534	5.64682	5.90871			4.49343	6.02392	5.10144	5.55682	5.68768	3.87238	5.36022	5.58349
	4	3.78524	4.94665	4.17085	4.66692	4.82136	5.20647	5.29271	5.51018			3.77923	4.99943	4.19866	5.25424	4.90077	5.03055	5.2633	5.38887
	4.5	3.52233	4.46395	4.03894	4.43629	4.43546	5.05859	4.94493	5.09019			3.64264	4.41721	3.87136	4.90418	4.37568	6.33691	5.07374	5.18486
	5	3.44584	4.27405	3.93479	4.41523	4.10705	4.20164	4.98224	5.03538			3.6617	4.23639	3.84738	4.66168	4.11359	5.3559	5.23094	5.17088
	5.5	3.47304	4.30127	3.943	4.2951	3.91878	4.17092	5.0671	5.01415			4.0212	4.22042	3.93758	4.4819	3.83065	4.12064	5.12364	5.01954
	6	3.55034	4.47382	4.11092	4.309	3.59828	4.39931	5.14477	4.98309			4.47347	4.24654	4.11548	4.34911	3.67733	4.18688	5.22312	5.00035
	6.5	3.79111	4.53221	4.32735	4.466	3.43017	4.62453	4.95657	4.78089			4.65649	4.2844	4.25898	4.27808	3.57488	4.60053	4.96833	4.76719
	7	4.0257	4.34515	4.28651	4.40434	3.3691	4.51396	4.45379	4.373			4.49836	4.14549	4.11097	4.03078	3.25507	4.71011	4.52333	4.3287
	7.5	4.12742	3.91697	4.01663	3.99465	3.21482	4.18602	3.91399	3.89848			4.10296	3.80676	3.7602	3.74769	3.07023	4.34388	3.98895	3.89166
	8	4.0723	3.4212	3.62325	3.65283	2.93929	3.80482	3.45457	3.44531			3.6237	3.36265	3.42296	3.32924	2.7639	3.9197	3.42946	3.43072
	8.5	3.67597	3.03935	3.22029	3.22301	2.60926	3.41067	3.04773	3.01928			3.24774	2.98769	3.029	2.9404	2.46934	3.51301	2.94261	2.931
	9	3.16495	2.6319	2.81003	2.98075	2.32815	2.97879	2.60921	2.60649			2.80115	2.67748	2.6786	2.6323	2.22007	3.10407	2.55903	2.6037
	9.5	2.77725	2.2437	2.51349	2.71345	2.09747	2.58602	2.33056	2.33633			2.42882	2.34505	2.33278	2.31955	1.95193	2.80084	2.26383	2.31227
	10	2.37065	1.97961	2.20883	2.44965	1.86237	2.33234	2.00963	2.00699			2.05123	1.96461	2.10182	2.08654	1.7337	2.46862	2.0395	2.07934
	10.5	2.04222	1.72348	1.89612	2.22089	1.74394	2.03502	1.79258	1.77453			1.78966	1.69348	1.83711	1.86059	1.60807	2.06365	1.83129	1.84407
	11	1.82732	1.48187	1.662	1.98726	1.66681	1.83287	1.58601	1.58503			1.59143	1.50076	1.59973	1.70086	1.45966	1.82231	1.6076	1.64028
	11.5	1.61213	1.29923	1.49458	1.81342	1.51863	1.6427	1.37659	1.43468			1.37175	1.269	1.42968	1.52802	1.30426	1.59625	1.42879	1.47611
	12	1.35789	1.13362	1.38962	1.67393	1.42446	1.47656	1.22276	1.26345			1.18445	1.073	1.25872	1.39357	1.21656	1.39392	1.25534	1.30551
	12.5	1.195	0.957377	1.23243	1.53423	1.31436	1.31994	1.10971	1.11925			1.03329	0.928931	1.10274	1.25347	1.14779	1.30641	1.11576	1.12426
	13	1.04796	0.808523	1.08528	1.36339	1.20748	1.15444	1.00335	0.992994			0.921661	0.782847	1.00205	1.16136	1.0794	1.17746	0.991966	0.992327
	13.5	0.912694	0.67738	0.955981	1.20935	1.15701	1.03717	0.897727	0.884283			0.817456	0.654478	0.926322	1.03978	0.998977	1.06309	0.893323	0.908468
	14	0.846306	0.57675	0.889036	1.10123	1.05274	0.950386	0.785127	0.782112			0.705401	0.542009	0.839023	0.921643	0.891961	0.949981	0.810607	0.806441
	14.5	0.790596	0.492882	0.801393	0.989243	0.947559	0.879068	0.704224	0.688145			0.625191	0.459785	0.726673	0.830154	0.831287	0.859124	0.722782	0.712485
	15	0.679476	0.408965	0.71451	0.850631	0.862187	0.79233	0.624079	0.606549			0.551313	0.387	0.648324	0.764436	0.760473	0.777173	0.646918	0.630479
	15.5	0.597945	0.342944	0.634179	0.750357	0.783203	0.734743	0.560028	0.550467			0.4921	0.321868	0.589319	0.673938	0.683209	0.716929	0.581262	0.562623
	16	0.538417	0.28808	0.553322	0.668028	0.728335	0.65041	0.510385	0.490068			0.440198	0.273346	0.537416	0.595531	0.609152	0.666991	0.514121	0.504076
	16.5	0.476668	0.242448	0.490573	0.594679	0.657658	0.625088	0.463688	0.444811			0.392756	0.227329	0.485336	0.54114	0.54987	0.614863	0.454749	0.447055
	17	0.430165	0.19862	0.442615	0.533589	0.588076	0.56662	0.419144	0.395718			0.353575	0.197021	0.430599	0.483881	0.494702	0.559158	0.414109	0.396856
	17.5	0.385152	0.165487	0.398444	0.472621	0.512908	0.502253	0.389164	0.365213			0.318028	0.166593	0.378918	0.438784	0.450851	0.504824	0.379422	0.360672
	18	0.344286	0.140377	0.356606	0.430063	0.463088	0.452467	0.35426	0.332765			0.290826	0.141298	0.337605	0.407676	0.406168	0.448129	0.345232	0.325154
	18.5	0.310264	0.117041	0.319954	0.384579	0.420362	0.400436	0.327616	0.301944			0.265722	0.119758	0.296004	0.357304	0.357174	0.416933	0.324057	0.309371
	19	0.285759	0.0984639	0.292184	0.354719	0.361766	0.369794	0.28974	0.266548			0.239782	0.101543	0.26747	0.322953	0.325261	0.391208	0.290191	0.281738
	19.5	0.257716	0.083867	0.263058	0.323486	0.330347	0.344746	0.260748	0.241477			0.214503	0.085063	0.242814	0.303272	0.300061	0.364011	0.271007	0.25284
	20	0.230604	0.0715418	0.233943	0.295915	0.304112	0.336993	0.2512	0.226805			0.194627	0.0715	0.226874	0.281212	0.276207	0.332112	0.254353	0.229831
	20.5	0.209314	0.0610332	0.208659	0.27647	0.267754	0.313141	0.227561	0.203248			0.178149	0.05968	0.204136	0.253169	0.252107	0.297029	0.23575	0.213397
	21	0.190589	0.0506524	0.19066	0.243256	0.243067	0.284548	0.210661	0.186232			0.163661	0.052753	0.183978	0.234828	0.235229	0.271867	0.208633	0.191452
	21.5	0.168873	0.0436401	0.175033	0.216754	0.228863	0.25586	0.193047	0.172288			0.150227	0.045034	0.165594	0.211193	0.216184	0.257361	0.193119	0.179496
	22	0.151498	0.0378496	0.154616	0.200157	0.20805	0.230012	0.173689	0.153829			0.137614	0.038164	0.152367	0.192164	0.198171	0.232228	0.174752	0.160685
	22.5	0.137459	0.0329654	0.141915	0.188829	0.187725	0.206527	0.161257	0.143815			0.127995	0.032469	0.139938	0.180086	0.181079	0.210666	0.154384	0.139639
	23	0.125875	0.0282785	0.126721	0.172708	0.169181	0.190745	0.146556	0.128116			0.11543	0.028086	0.12693	0.167724	0.165769	0.202284	0.142746	0.129297
	23.5	0.114544	0.024142	0.11399	0.156925	0.160512	0.172799	0.134665	0.114868			0.104862	0.024086	0.113104	0.1504	0.15128	0.188392	0.133203	0.120069
	24	0.102697	0.0208829	0.107936	0.142291	0.147653	0.158035	0.119874	0.102212			0.097046	0.020389	0.102409	0.13316	0.142258	0.170198	0.119104	0.107562
	24.5	0.094307	0.0172723	0.093794	0.127531	0.12861	0.145312	0.104861	0.089314			0.090053	0.017983	0.091768	0.121862	0.129106	0.15215	0.10861	0.096704

## Sheet: Fig 5CDGH
Fig 5C
		SNc TH-Cre mice n=8 hM4Di
NREM	Control											CNO
	7:00	30.84	49.5	43.32	38.34	29.16	34.02	41.82	29.64			41.64	32.82	21.36	40.68	12.66	42.66	38.64	34.68
	8:00	43.32	20.16	36	31.98	22.5	7.98	41.34	46.98			35.64	47.34	46.68	28.14	28.02	8.82	22.98	46.14
	9:00	18.66	0	0.36	24.36	1.02	39.36	21.48	6.84			38.16	26.34	31.32	42	23.34	38.52	46.68	37.02
	10:00	37.02	18.36	28.02	40.5	44.52	36	45.66	38.34			28.68	53.64	41.82	37.02	34.98	41.64	28.68	31.86
	11:00	26.64	19.14	27.84	17.16	31.68	33.36	19.98	38.52			34.02	50.52	28.02	37.98	45.18	27.18	40.14	49.98
	12:00	40.5	44.34	48.36	46.14	43.86	43.02	39.48	27.18			43.98	47.64	34.5	44.64	42.36	14.64	36.36	35.82
	13:00	36.84	35.82	16.32	47.34	43.32	34.5	39	43.14			43.32	47.34	33.36	42.66	32.16	47.52	32.82	15.36
	14:00	37.98	41.64	47.82	22.86	26.82	28.68	29.34	15.48			28.5	29.16	32.82	29.34	31.14	29.82	39	28.86
	15:00	34.32	39.66	16.68	34.02	37.68	36.36	41.64	46.86			33.18	45	43.14	33.48	41.64	36.84	25.02	28.14
	16:00	28.32	32.64	33.18	40.02	27.84	33.66	29.52	24			22.5	25.68	24.66	31.68	40.98	28.86	24.18	40.98
	17:00	24.36	27.36	25.14	18.48	37.02	30.36	26.52	30			27.66	26.16	31.86	22.02	25.86	28.98	33.84	15.48
	18:00	22.02	31.86	20.82	22.02	27.48	24	26.82	22.32			23.82	22.98	20.16	27.36	27.18	32.82	16.98	22.5
	19:00	15.66	5.64	10.02	13.86	19.98	23.64	4.86	0			16.98	18.18	0	6.84	14.82	13.32	11.16	7.14
	20:00	21.18	33.36	19.32	9.48	19.02	6.84	26.52	13.68			14.34	12.48	22.02	11.64	18.66	9.84	25.14	21.36
	21:00	16.32	0.66	11.64	11.82	21	11.34	4.86	1.02			21.66	41.82	11.64	6.66	14.34	17.16	7.68	3.66
	22:00	27	15.36	6.84	18	24.36	23.82	0	22.32			12.18	19.86	18.18	9.84	19.86	29.34	24.18	34.02
	23:00	18.48	29.64	21.36	23.16	8.64	5.34	38.16	8.64			9.48	9.36	23.64	17.64	24.66	22.32	21.18	18.84
	0:00	18.18	13.02	34.02	3.48	21.18	30.84	18.66	15.84			32.82	16.98	35.52	8.64	34.5	1.68	1.14	7.86
	1:00	29.34	35.16	25.02	28.98	26.52	3.84	11.64	1.86			24	19.32	32.34	22.02	21.36	33.18	25.98	0
	2:00	29.16	33	26.34	25.5	33.48	23.34	42	0.18			30.18	37.5	34.02	12.18	31.32	42.84	23.52	0.18
	3:00	21.84	6.36	35.82	24.18	35.82	33	6.18	14.52			24.84	45.66	29.52	27.84	42.48	8.34	31.86	34.98
	4:00	36.18	41.82	48.84	34.5	40.02	30.36	29.34	29.34			41.34	25.02	27.84	21.84	34.02	32.82	22.68	17.34
	5:00	37.98	45.18	29.64	33.18	18.18	2.64	14.34	11.82			23.16	36.84	31.86	18.36	30.36	0.18	18	16.32
	6:00	25.02	18.48	20.34	18.66	34.32	7.02	43.5	1.02			33.36	22.68	25.68	12.48	15.66	4.14	29.52	19.98
REM	7:00	3.66	7.32	3.36	4.32	2.52	8.52	4.14	1.98			10.98	4.14	1.98	7.02	1.14	12.36	6.18	2.82
	8:00	7.68	3.66	5.16	5.34	2.16	0.18	6.84	4.68			5.64	8.16	6	4.02	2.16	2.34	5.52	7.86
	9:00	1.68	0	0	1.02	0	3.66	1.14	0			0	0.36	1.14	0.84	0.36	5.34	5.82	3.18
	10:00	7.98	1.14	2.16	6.66	4.68	3.48	10.02	7.86			0.66	0.84	5.52	4.32	2.34	4.98	2.64	6.36
	11:00	7.14	2.64	4.14	1.68	5.64	3.84	4.68	5.82			6.18	2.16	3.36	6.18	4.86	4.14	7.86	7.14
	12:00	10.68	11.82	8.52	9.66	8.52	6.66	4.98	6.84			7.5	6.66	6.48	10.14	6.48	3.84	10.5	4.86
	13:00	4.86	7.98	5.16	7.32	3.36	10.02	11.16	9.84			10.86	9	4.5	6	4.86	6.66	8.34	1.02
	14:00	9	8.82	7.98	5.34	7.32	2.16	9.36	4.98			4.14	6.18	6.48	4.68	3.66	4.32	10.68	8.16
	15:00	4.32	9.18	3.18	6.48	2.82	7.14	11.52	10.32			9	10.86	7.5	9	7.14	10.02	6.84	5.34
	16:00	7.98	8.64	8.34	8.82	2.82	5.82	8.34	4.98			4.14	2.64	5.82	5.64	9	4.14	9.84	11.64
	17:00	4.5	6.84	5.82	3.84	7.86	6.66	6.84	0.36			5.52	6.18	3.84	4.32	5.34	7.86	12.66	2.34
	18:00	1.14	5.34	1.5	0.36	0.84	4.5	4.14	4.32			3.84	4.86	3.36	3	3.66	3.66	5.52	4.5
	19:00	1.86	0	4.02	0	0.18	3.18	0	0			0	1.5	0	0	0.66	0.48	3.36	0.84
	20:00	0.18	4.32	0	0	0	0.36	7.32	1.32			1.02	4.02	0.84	0	0.18	0.18	2.64	3.36
	21:00	0.18	0	0.84	0	0.84	0.66	1.02	0			0.84	8.34	0.66	0	1.32	2.16	2.52	0
	22:00	3	1.68	0.84	0	0.84	3.36	0	1.68			1.5	2.34	1.14	0	0	5.64	4.68	5.82
	23:00	0.84	2.16	2.64	1.68	0.18	1.32	7.86	2.16			0.18	2.52	3.36	1.02	2.82	3.18	3.48	2.82
	0:00	4.02	1.98	5.64	0	0.36	7.32	7.14	0.36			6.18	3.18	2.52	1.02	2.34	0	0	0
	1:00	2.16	3.84	3.18	2.34	1.86	0	1.98	0			4.02	0	4.32	2.16	2.16	5.16	6.36	0
	2:00	4.68	7.32	3.48	1.68	2.64	5.34	10.68	0			4.02	7.68	7.32	1.14	2.64	9.66	4.5	0
	3:00	6.18	0	6.18	2.82	3	5.64	3.84	0			4.98	10.32	3.66	0	3	0.36	10.5	6.84
	4:00	5.34	4.32	7.5	3.36	2.52	7.14	3.48	5.64			4.98	3.36	5.82	1.98	3.66	3.48	3.18	2.16
	5:00	4.32	7.98	2.64	3.36	1.02	1.32	4.02	1.32			4.68	6.48	4.32	0.48	1.98	0	6.36	1.32
	6:00	2.16	0.84	5.34	1.68	3.84	0	11.16	0			5.34	4.14	1.5	1.14	1.14	0	5.82	6
wake	7:00	25.5	3.18	13.32	17.34	28.32	17.52	13.98	28.32			7.32	22.98	36.66	12.36	46.14	4.98	15.18	22.5
	8:00	9	36.18	18.84	22.68	35.34	51.84	11.82	8.34			18.66	4.5	7.32	27.84	29.82	48.84	31.5	6
	9:00	39.66	60	59.64	34.68	58.98	16.98	37.32	53.16			21.84	33.36	27.48	17.16	36.36	16.14	7.5	19.86
	10:00	15	40.5	29.82	12.84	10.86	20.52	4.32	13.86			30.66	5.52	12.66	18.66	22.68	13.32	28.68	21.84
	11:00	26.16	38.16	28.02	41.16	22.68	22.86	35.34	15.66			19.86	7.32	28.68	15.84	10.02	28.68	12	2.82
	12:00	8.82	3.84	3.18	4.14	7.68	10.32	15.48	25.98			8.52	5.64	19.02	5.16	11.16	41.52	13.14	19.32
	13:00	18.36	16.14	38.52	5.34	13.32	15.48	9.84	7.02			5.82	3.66	22.14	11.34	22.98	5.82	18.84	43.68
	14:00	13.02	9.48	4.14	31.86	25.86	29.16	21.36	39.48			27.36	24.66	20.64	25.98	25.14	25.86	10.32	22.98
	15:00	21.36	11.16	40.14	19.5	19.5	16.5	6.84	2.82			17.82	4.14	9.36	17.52	11.16	13.14	28.14	26.52
	16:00	23.64	18.66	18.48	11.16	29.34	20.52	22.14	31.02			33.36	31.68	29.52	22.68	10.02	27	25.98	7.32
	17:00	31.14	25.86	28.98	37.68	15.18	22.98	26.64	29.64			26.82	27.66	24.36	33.66	28.86	23.16	13.5	42.18
	18:00	36.84	22.86	37.68	37.68	31.68	31.5	28.98	33.36			32.34	32.16	36.48	29.64	29.16	23.52	37.5	33
	19:00	42.48	54.36	46.02	46.14	39.84	33.18	55.14	60			43.02	40.32	60	53.16	44.52	46.14	45.48	52.02
	20:00	38.64	22.32	40.68	50.52	40.98	52.86	26.16	45			44.64	43.5	37.14	48.36	41.16	49.98	32.16	35.34
	21:00	43.5	59.34	47.52	48.18	38.16	48	54.18	58.98			37.5	9.84	47.64	53.34	44.34	40.68	49.86	56.34
	22:00	30	43.02	52.32	42	34.86	32.82	60	36			46.32	37.86	40.68	50.16	40.14	25.02	31.14	20.16
	23:00	40.68	28.14	36	35.16	51.18	53.34	13.98	49.14			50.34	48.18	33	41.34	32.52	34.5	35.34	38.34
	0:00	37.86	45	20.34	56.52	38.52	21.84	34.14	43.86			21	39.84	22.02	50.34	23.16	58.32	58.86	52.14
	1:00	28.5	21	31.86	28.68	31.68	56.16	46.32	58.14			31.98	40.68	23.34	35.82	36.48	21.66	27.66	60
	2:00	26.16	19.68	30.18	32.82	23.82	31.32	7.32	59.82			25.86	14.82	18.66	46.68	25.98	7.5	31.98	59.82
	3:00	31.98	53.64	18	33	21.18	21.36	49.98	45.48			30.18	4.02	26.82	32.16	14.52	51.36	17.64	18.18
	4:00	18.48	13.86	3.66	22.14	17.52	22.5	27.18	25.02			13.68	31.68	26.34	36.18	22.32	23.64	34.14	40.5
	5:00	17.64	6.84	27.66	23.52	40.86	55.98	41.64	46.86			32.16	16.68	23.82	41.16	27.66	59.82	35.64	42.36
	6:00	32.82	40.68	34.32	39.66	21.84	52.98	5.34	58.98			21.36	33.18	32.82	46.32	43.14	55.86	24.66	34.02
Fig 5D
	Control											CNO
	NREM	82.32	37.5	56.22	82.02	77.22	108.72	87.12	83.7			100.86	130.5	101.16	117	103.5	107.34	115.5	118.86
	REM	16.8	3.78	6.3	9.36	10.32	10.98	15.84	13.68			6.84	3.36	10.02	11.34	7.56	14.46	16.32	16.68
	WAKE	80.82	138.66	117.48	88.68	92.52	60.36	76.98	82.68			72.36	46.2	68.82	51.66	69.06	58.14	48.18	44.52
Fig 5G
	Control											CNO
NREM	10-20	13	6	15	2	3	15	6	0			9	4	13	5	1	20	8	9
	30-50	15	13	17	3	2	15	5	2			8	5	20	9	6	8	9	3
	60-110	18	13	27	2	4	24	8	5			12	13	19	5	7	2	9	4
	120-230	10	15	11	1	5	15	12	8			10	11	11	5	9	10	10	7
	240-470	3	2	2	4	6	5	7	4			9	6	3	8	7	7	9	6
	480-950	0	0	0	1	0	0	1	2			1	2	1	2	3	2	2	6
	960-1910	0	0	0	0	0	0	0	1			0	0	0	2	0	0	0	0
Fig 5H
	Control											CNO
	0	0.579647	0.782789	0.930299	0.46672	0.750903	0.489486	0.387699	0.722723			0.644275	0.797856	1.01175	0.514334	0.579777	0.894582	0.376714	0.813207
	0.5	3.02149	3.68755	4.64349	2.3231	3.79556	2.22217	1.86461	3.70311			3.29244	4.02639	5.30969	2.45556	3.09199	4.55254	1.76351	3.9487
	1	4.17623	4.64759	6.16782	4.44668	6.99207	2.36419	3.6607	6.29371			4.03475	5.13985	6.98783	4.2091	5.6248	3.75653	3.63389	6.52757
	1.5	4.28489	4.47243	5.48911	6.04558	7.92205	2.55051	6.13201	7.04832			3.86392	4.89596	6.07939	7.12124	6.61136	3.22089	6.40551	7.24302
	2	4.65721	4.56414	5.04338	7.14478	8.30223	3.09036	6.63322	6.29239			4.06547	4.86953	5.43263	8.51868	6.78593	3.37902	7.87914	6.4876
	2.5	5.58196	4.84377	5.6817	7.05956	8.43858	3.69284	5.26181	5.50768			4.72543	5.01707	5.55635	5.74541	6.76395	3.77505	5.3319	5.56354
	3	5.64617	5.44978	5.98547	6.14897	7.73528	4.31145	4.42241	4.99375			5.78489	5.60034	5.98948	4.93096	6.86727	4.13554	4.28191	5.09961
	3.5	4.78739	5.63931	5.4044	5.60918	6.36364	4.9342	3.99179	4.42635			5.29217	5.98139	5.98112	4.94939	6.51848	4.76124	3.89478	4.50567
	4	4.56811	5.03261	4.71884	5.18911	5.33581	5.48952	3.71853	4.08751			4.66613	5.25138	5.02933	4.63768	5.65984	4.79361	3.55321	4.1001
	4.5	4.53512	4.49285	4.43303	4.79665	4.48178	4.99621	3.44912	3.89741			4.41058	4.52951	4.37665	4.34548	4.92103	4.34686	3.31908	3.73941
	5	4.30312	4.2133	4.16841	4.17378	4.06421	4.38935	3.33888	3.68008			4.48645	4.3648	4.04704	4.09039	4.31223	4.07789	3.3082	3.71931
	5.5	4.44899	4.49471	4.11088	3.7875	3.66973	4.18736	3.5042	3.60918			4.73893	4.46509	4.00519	3.91582	4.00397	3.98353	3.46545	3.66422
	6	4.92947	4.88904	4.28638	3.52308	3.4357	4.18141	3.87293	3.54402			5.24273	4.56823	4.26555	3.81385	3.84685	3.87625	3.81084	3.43795
	6.5	5.22626	4.86677	4.35447	3.29864	2.901	3.96771	4.15937	3.39232			5.41029	5.03117	4.33669	3.85948	3.5882	3.81352	4.14007	3.3528
	7	4.7896	4.6439	4.17236	3.19333	2.59248	3.88106	4.15595	3.20731			4.88019	4.69543	4.06376	3.78617	3.16661	3.69903	4.1289	3.23683
	7.5	4.1524	4.07635	3.81071	3.1894	2.32425	3.85163	3.97869	3.06546			4.19772	4.14426	3.61817	3.59361	2.73911	3.75195	3.96859	3.07136
	8	3.60472	3.73836	3.40908	2.95329	2.06056	3.67218	3.70782	2.76872			3.62294	3.51027	3.16712	3.0687	2.4704	3.59502	3.70325	2.8505
	8.5	3.24356	3.56517	2.9817	2.67797	1.8048	3.35629	3.26605	2.527			3.1598	3.11483	2.67225	2.73418	2.10908	3.29073	3.42697	2.58215
	9	2.75247	3.20875	2.52432	2.33654	1.65391	3.11983	2.97001	2.37364			2.78717	2.71317	2.27869	2.50203	1.87654	3.00557	3.02372	2.28903
	9.5	2.34394	3.0471	2.20656	2.17408	1.45928	2.84668	2.69876	2.18031			2.48319	2.56952	2.00291	2.10178	1.71947	2.77505	2.64889	2.16003
	10	2.06996	2.68593	1.87399	1.96303	1.32355	2.61335	2.46615	2.07064			2.17073	2.47838	1.74446	1.85599	1.54207	2.50689	2.32677	2.03414
	10.5	1.95019	2.35367	1.62233	1.7085	1.19432	2.45435	2.18851	1.87714			1.85959	2.09811	1.49864	1.68481	1.4246	2.2578	2.13295	1.90656
	11	1.77363	1.79886	1.40059	1.53409	1.09112	2.31544	2.03466	1.8088			1.63303	1.73607	1.24299	1.50552	1.31523	2.10202	1.92024	1.77328
	11.5	1.52367	1.4994	1.20236	1.36787	0.995576	2.05072	1.87249	1.62279			1.54605	1.36591	1.0965	1.36253	1.20765	1.90754	1.72065	1.59554
	12	1.3316	1.30581	1.09263	1.30266	0.905187	1.85684	1.66705	1.53814			1.351	1.14323	0.959581	1.25961	1.11852	1.7603	1.59425	1.46126
	12.5	1.21147	1.05805	1.00679	1.20561	0.824066	1.78655	1.50076	1.49993			1.18934	0.985935	0.849368	1.15493	1.03817	1.60116	1.46484	1.36259
	13	1.08594	0.828694	0.876	1.09041	0.758224	1.64116	1.39177	1.37895			1.08058	0.8655	0.752177	1.06598	0.950012	1.48304	1.33735	1.25987
	13.5	0.921768	0.696773	0.741677	0.968134	0.692461	1.44589	1.28452	1.31676			0.96447	0.699942	0.665	0.933912	0.855905	1.35325	1.22206	1.17026
	14	0.81936	0.590895	0.647803	0.848329	0.680841	1.38797	1.16871	1.18149			0.813335	0.563759	0.589366	0.862004	0.779288	1.2652	1.10841	1.07742
	14.5	0.704481	0.475181	0.602268	0.817556	0.613971	1.26809	1.06103	1.02301			0.703606	0.481076	0.523148	0.761003	0.713351	1.17284	0.982767	0.985705
	15	0.612009	0.361669	0.534025	0.768838	0.554907	1.16157	0.945745	0.922776			0.606879	0.402714	0.458542	0.685007	0.645177	1.00572	0.891916	0.899827
	15.5	0.535893	0.314252	0.475024	0.692556	0.492588	1.03109	0.852393	0.84483			0.520443	0.316823	0.404816	0.635252	0.581363	0.943758	0.827335	0.773028
	16	0.450494	0.273065	0.422424	0.594157	0.422213	0.93152	0.755112	0.760946			0.441976	0.261464	0.367681	0.563867	0.507136	0.876203	0.748862	0.679789
	16.5	0.402864	0.234547	0.375049	0.537959	0.373588	0.830523	0.664868	0.648876			0.402019	0.210421	0.325995	0.507309	0.461699	0.788504	0.653543	0.611277
	17	0.354802	0.197011	0.333036	0.503663	0.337262	0.734858	0.596369	0.562468			0.359677	0.171618	0.288837	0.469064	0.418974	0.729661	0.603772	0.530364
	17.5	0.319201	0.15749	0.287757	0.437947	0.306482	0.654523	0.532443	0.487997			0.31039	0.149815	0.259009	0.427478	0.372676	0.664279	0.543079	0.455096
	18	0.296064	0.13447	0.250696	0.381349	0.275527	0.583869	0.474466	0.433777			0.278125	0.129873	0.233312	0.380127	0.335358	0.579359	0.481316	0.398428
	18.5	0.25943	0.115104	0.233322	0.355483	0.258179	0.519164	0.428928	0.391753			0.246959	0.111654	0.211734	0.347226	0.305149	0.506935	0.442299	0.364084
	19	0.231269	0.0977088	0.216745	0.313375	0.234763	0.457061	0.390414	0.326116			0.23063	0.096208	0.184491	0.320893	0.284067	0.456412	0.394292	0.329573
	19.5	0.214845	0.0846141	0.191285	0.27898	0.208574	0.399702	0.364403	0.299282			0.213016	0.083177	0.168276	0.301276	0.255584	0.398598	0.356968	0.280288
	20	0.200321	0.0717339	0.170039	0.26704	0.199332	0.366056	0.328466	0.271702			0.186961	0.065927	0.148412	0.278393	0.231997	0.354325	0.321923	0.248284
	20.5	0.180827	0.0623405	0.156346	0.250214	0.185669	0.339849	0.298924	0.233494			0.176362	0.055898	0.133229	0.254284	0.218438	0.310431	0.290283	0.22744
	21	0.162964	0.0517308	0.13851	0.217981	0.170675	0.291685	0.275251	0.212631			0.161314	0.048294	0.121631	0.238633	0.199795	0.265524	0.26049	0.212552
	21.5	0.144775	0.0454127	0.124196	0.195155	0.150108	0.262557	0.255662	0.189767			0.145297	0.042801	0.107354	0.224197	0.180203	0.242018	0.247284	0.193711
	22	0.127889	0.0369736	0.107775	0.177289	0.137187	0.238203	0.243397	0.167303			0.130697	0.036994	0.096481	0.204174	0.162666	0.242137	0.27053	0.176053
	22.5	0.117354	0.0297473	0.094829	0.158686	0.125694	0.200309	0.197121	0.150982			0.118354	0.030756	0.087886	0.187666	0.151193	0.195669	0.205256	0.151752
	23	0.10577	0.0260147	0.087629	0.146392	0.113624	0.172529	0.169322	0.133754			0.107243	0.026196	0.079063	0.176128	0.140539	0.163199	0.17398	0.132495
	23.5	0.093801	0.0222094	0.079011	0.134624	0.105667	0.152872	0.155394	0.120383			0.095518	0.02203	0.069127	0.168807	0.128039	0.144753	0.153119	0.118719
	24	0.086198	0.0183516	0.07043	0.125048	0.097431	0.136667	0.137475	0.108866			0.087391	0.018291	0.063482	0.153993	0.113121	0.126756	0.135514	0.105449
	24.5	0.078412	0.0160155	0.063023	0.11915	0.087363	0.120593	0.123645	0.09364			0.079571	0.015107	0.057827	0.136101	0.105144	0.111307	0.123438	0.092564

## Sheet: Fig 6C-J
Fig 6C		Control day8 n=9											Lesion day8 n=8
NREM	19:00	25.32	22.98	30.18	22.5	32.52	12.66	10.32	22.5	21.48			16.14	14.34	7.14	0	5.64	4.68	24.84	25.5
	20:00	3.48	15.36	14.34	11.52	13.86	30.18	22.68	5.64	26.34			9	22.14	17.52	18	22.5	25.5	7.14	17.16
	21:00	15.48	12.84	15.18	2.82	6	23.64	9.18	0	26.82			16.98	14.52	9.48	27	0	10.86	23.52	15.36
	22:00	12.18	12.36	34.14	27.66	16.14	19.86	27.36	27.36	29.34			10.98	22.5	12.48	0	27.84	24	25.5	25.86
	23:00	11.16	10.14	15.18	8.52	21	18.48	9.18	26.64	28.5			33.36	21.84	28.14	36	15.84	27.18	8.64	30.18
	0:00	29.16	28.32	17.82	23.52	27.48	31.86	27.48	14.16	33.36			16.02	6.66	7.86	19.5	27.84	12.18	25.14	2.16
	1:00	10.5	22.5	8.82	5.52	8.34	7.86	26.64	24.48	21.18			30.84	21	24.48	9	39	19.98	11.16	21.84
	2:00	4.14	14.34	14.64	31.14	21.84	24.36	13.5	0	28.5			21.18	19.14	7.32	13.68	0	25.68	32.52	28.02
	3:00	26.52	11.34	5.16	4.32	17.52	18.48	18	35.82	28.98			18	3.66	0	10.98	36.18	15.84	5.34	10.32
	4:00	2.34	17.34	10.02	23.64	16.02	15.66	15.36	3.84	33.18			11.16	13.02	0	0	0	16.32	10.02	9.84
	5:00	28.68	9	14.52	19.14	14.64	26.64	23.52	8.16	19.86			6.36	13.98	10.98	0	16.5	3.66	10.5	7.68
	6:00	20.16	19.98	38.34	24	21.48	12.48	4.86	18.36	30.48			14.34	18.18	16.32	14.82	7.86	22.32	9.48	18.36
	7:00	24.48	42.84	38.82	37.68	40.32	45.36	42.48	41.16	19.32			34.5	23.34	16.32	26.52	13.14	8.82	13.98	18.36
	8:00	33.66	45.48	46.5	35.82	41.34	40.98	39.18	45.48	27.48			45.66	29.52	34.68	41.82	26.34	24.66	32.34	25.5
	9:00	30.48	45.36	37.5	34.02	25.86	36.36	38.34	37.5	33.48			23.82	37.32		28.86	32.52	34.32	30.36	9.66
	10:00	28.32	35.82	35.64	35.64	25.68	37.68	32.82	45.48	31.02			27.66	20.34	33	43.32	14.64	18.36	28.5	36.66
	11:00	33.84	30.48	26.16	33	40.68	18	26.82	31.86	30			34.14	12.84	26.82	30.48	32.34	12	21.48	19.86
	12:00	25.86	37.02	39.66	34.5	37.14	42.18	42.36	37.02	36.66			28.86	24.18	45.36		33	11.34	13.02	36.36
	13:00	39.48	45.18	35.34	36.48	27.66	42	35.64	36	33.36			30.18	8.52	30	29.16	29.34	30.66	36.36	27.36
	14:00	32.82	45	35.34	32.52	43.32	31.5	39.18	37.5	39.48			42.48	34.5	26.52	28.32	32.16	41.34	21.84	7.98
	15:00	34.14	25.14	40.86	42.36	34.02	43.5	25.32	42.84	31.32			19.86	18.66	35.34	50.52	30.36	20.16	28.86	36.66
	16:00	41.16	39	41.34	33.18	23.52	26.64	39.66	21.18	35.64			33.84	36.36	40.14	29.64	20.16	31.02	34.86	36.36
	17:00	23.34	34.86	37.68	30.66	36.18	19.86	40.32	40.98	41.34			40.14	19.14	21.84	39.48	27.18	28.68	37.5	32.82
	18:00	38.64	32.34	19.68	33.84	19.98	45.48	25.68	23.16	36.36			38.16	43.68	40.14	33.18	5.82	19.86	14.16	35.34
REM	19:00:00	17.16	5.64	13.68	6.84	10.32	3.66	1.02	5.52	1.98			4.32	9.48	2.16	0	1.86	3.36	9.84	7.86
	20:00	4.32	5.16	8.34	4.86	4.32	10.98	10.68	0.18	0			4.5	8.52	14.82	8.64	10.14	12.48	0.66	3
	21:00	4.02	3.36	4.98	0.18	0.66	8.52	0.84	0	0			6.84	1.98	3.48	14.16	0	0.18	6.36	4.5
	22:00	4.02	3.36	13.86	4.02	1.32	11.82	6.84	6.18	1.02			4.32	8.16	5.34	0	8.34	10.02	7.32	2.52
	23:00	2.82	1.86	10.32	2.16	6.18	4.32	3	12	0.18			7.14	6.36	14.34	10.5	5.16	9.36	1.02	9.66
	0:00	8.64	13.14	0.18	6.18	6.84	9.66	13.5	1.98	0.36			6.18	0	3.36	11.52	6.84	3.66	6.84	1.02
	1:00	3.48	10.86	0.66	0	0.36	2.64	5.82	7.02	0			9.66	5.16	10.32	3.18	12	4.86	1.5	3.84
	2:00	0	1.98	1.5	6	4.98	1.98	2.82	0	0			3.66	6.84	2.34	3	0	8.82	8.16	5.82
	3:00	5.52	0.36	0	0	1.98	2.16	0	9	0.18			2.34	0	0	1.14	4.86	1.14	2.34	3.36
	4:00	0	1.5	0	0.84	0.18	3.36	1.32	0	0.18			0.48	2.64	0	0	2.16	2.52	0	0
	5:00	1.68	0	1.02	0	0	4.14	5.52	1.14	0			0	3.48	0	0	2.16	0	0	0
	6:00	3.18	2.64	6.36	2.34	2.16	3.84	0	1.86	0			1.32	0	4.68	0	0	0.18	0	0
	7:00	0	1.5	0	0.18	0.66	7.32	4.02	1.32	0			0	0.36	0	0	0.84	2.16	0	0
	8:00	0	0	0	0.48	0.84	5.16	5.16	0.84	0			0	0	0	0.48	0	0	0	0
	9:00	0	0	0	2.34	2.82	4.86	3.36	1.02	0			1.98	0		4.32	0	2.52	0	0
	10:00	0.18	0	0.18	0.18	2.34	5.82	7.98	1.14	0			1.02	0	0	0.66	0	0	3.84	3.84
	11:00	2.34	0.18	0	2.52	3.36	2.16	6.36	4.32	0			3.18	0	0	0	0	0	2.82	1.02
	12:00	1.5	3.18	1.14	6	5.34	7.5	6.66	0.48	2.34			3.84	0.18	0		2.52	0	0	7.14
	13:00	7.68	7.32	0.36	5.82	6.48	5.52	1.98	4.02	1.86			4.5	2.34	0	0	0.36	1.32	7.02	5.82
	14:00	3.18	6.36	0.48	2.16	7.5	11.52	6.84	10.5	2.16			8.64	7.02	0	4.32	1.5	4.14	1.32	0
	15:00	6.66	6.18	1.5	1.98	9	7.98	7.14	3.48	2.82			6.48	1.98	0.18	0.36	3	1.02	6	2.16
	16:00	7.14	15.48	1.5	7.5	0.84	4.68	10.98	5.16	3.36			4.5	7.68	2.82	4.14	2.52	1.98	3.48	8.16
	17:00	4.02	8.16	3	4.68	12.18	6.18	6.36	7.68	4.86			8.82	0	1.02	3.36	3.84	10.5	7.5	6.18
	18:00	6.84	4.32	2.64	9.36	4.86	6.66	5.82	6.36	2.34			8.34	6.66	1.02	2.82	0	2.34	4.68	9.36
Wake	19:00	17.52	31.32	16.14	30.66	17.16	43.68	48.66	31.98	36.48			39.48	36.18	50.64	60	52.5	52.02	25.32	26.64
	20:00	52.14	39.48	37.32	43.68	41.82	18.84	26.64	54.18	33.66			46.5	29.34	27.66	33.36	27.36	22.02	52.14	39.84
	21:00	40.5	43.86	39.84	57	53.34	27.84	49.98	60	33.18			36.18	43.5	46.98	18.84	60	49.02	30.18	40.14
	22:00	43.86	44.34	12	28.32	42.48	28.32	25.86	26.52	29.64			44.64	29.34	42.18	60	23.82	25.98	27.18	31.68
	23:00	46.02	48	34.5	49.32	32.82	37.14	47.82	21.36	31.32			19.5	31.86	17.52	13.5	39	23.52	50.34	20.16
	0:00	22.14	18.48	42	30.36	25.68	18.48	19.02	43.86	26.34			37.86	53.34	48.84	28.98	25.32	44.16	28.02	56.82
	1:00	46.02	26.64	50.52	54.48	51.36	49.5	27.48	28.5	38.82			19.5	33.84	25.14	47.82	9	35.16	47.34	34.32
	2:00	55.86	43.68	43.86	22.86	33.18	33.66	43.68	60	31.5			35.16	34.02	50.34	43.32	60	25.5	19.32	26.16
	3:00	28.02	48.36	54.84	55.68	40.5	39.36	42	15.18	30.84			39.66	56.34	60	47.82	19.02	43.02	52.32	46.32
	4:00	57.66	41.16	49.98	35.52	43.86	40.98	43.32	56.16	26.64			48.36	44.34	60	60	57.84	41.16	49.98	50.16
	5:00	29.64	51	44.52	40.86	45.36	29.16	31.02	50.64	40.14			53.64	42.48	49.02	60	41.34	56.34	49.5	52.32
	6:00	36.66	37.32	15.36	33.66	36.36	43.68	55.14	39.84	29.52			44.34	41.82	39	45.18	52.14	37.5	50.52	41.64
	7:00	35.52	15.66	21.18	22.14	19.02	7.32	13.5	17.52	40.68			25.5	36.36	43.68	33.48	46.02	49.02	46.02	41.64
	8:00	26.34	14.52	13.5	23.64	17.82	13.86	15.66	13.68	32.52			14.34	30.48	25.32	17.64	33.66	35.34	27.66	34.5
	9:00	29.52	14.64	22.5	23.64	31.32	18.84	18.36	21.48	26.52			34.14	22.68		26.82	27.48	23.16	29.64	50.34
	10:00	31.5	24.18	24.18	24.18	31.98	16.5	19.14	13.32	28.98			31.32	39.66	27	16.02	45.36	41.64	27.66	19.5
	11:00	23.82	29.34	33.84	24.48	16.02	39.84	26.82	23.82	30			22.68	47.16	33.18	29.52	27.66	48	35.64	39.18
	12:00	32.64	19.86	19.14	19.5	17.52	10.32	10.98	22.5	21			27.36	35.64	14.64		24.48	48.66	46.98	16.5
	13:00	12.84	7.5	24.36	17.64	25.86	12.48	22.32	19.98	24.84			25.32	49.14	30	30.84	30.36	28.02	16.68	26.82
	14:00	24	8.64	24.18	25.32	9.18	16.98	13.98	12	18.36			8.82	18.48	33.48	27.36	26.34	14.52	36.84	52.02
	15:00	19.14	28.68	17.64	15.66	16.98	8.52	27.48	13.68	25.86			33.66	39.36	24.48	9.18	26.64	38.82	25.14	21.18
	16:00	11.64	5.52	17.16	19.32	35.64	28.68	9.36	33.66	21			21.66	16.02	16.98	26.16	37.32	27	21.66	15.48
	17:00	32.64	16.98	19.32	24.66	11.64	34.02	13.32	11.34	13.86			10.98	40.86	37.14	17.16	28.98	20.82	15	21
	18:00	14.52	23.34	37.68	16.86	35.16	7.86	28.5	30.48	21.36			13.5	9.66	18.84	24	54.18	37.86	41.16	15.36
Fig 6D
NREM	19-400 9 h night	137.94	150.18	155.46	137.52	164.7	187.38	164.34	156.6	244.5			172.5	145.8	114.42	134.16	174.84	165.9	163.8	176.4
	4-1600 12 h	334.26	398.64	398.7	388.8	368.16	392.34	365.88	385.2	365.64			319.02	254.4	275.34	293.82	268.2	243.96	256.74	254.28
	1600-1900 3 h light	103.14	106.2	98.7	97.68	79.68	91.98	105.66	85.32	113.34			112.14	99.18	102.12	102.3	53.16	79.56	86.52	104.52
REM	19-400 9 h night	49.98	45.72	53.52	30.24	36.96	55.74	44.52	41.88	3.72			48.96	46.5	56.16	52.14	49.2	53.88	44.04	41.58
	4-1600 12 h	26.4	28.86	11.04	24.84	40.68	69.18	56.34	30.12	9.36			31.44	18	4.86	10.14	12.54	13.86	21	19.98
	1600-1900 3 h light	18	27.96	7.14	21.54	17.88	17.52	23.16	19.2	10.56			21.66	14.34	4.86	10.32	6.36	14.82	15.66	23.7
Wake	19-400 9 h night	352.08	344.16	331.02	372.36	338.34	296.82	331.14	341.58	291.78			318.48	347.76	369.3	353.64	316.02	320.4	332.16	322.08
	4-1600 12 h	359.28	292.5	310.38	306.24	311.28	258.48	297.72	304.62	345.06			369.48	447.6	379.8	356.04	439.32	462.18	442.26	445.8
	1600-1900 3 h light	58.8	45.84	74.16	60.84	82.44	70.56	51.18	75.48	56.22			46.14	66.54	72.96	67.32	120.48	85.68	77.82	51.84
Fig 6E	Wake	65.3	74.3	61.9	43.6	58.5	62.1	48.6	76.8	54.1			182.2	108.5	109.9	87.9	110.6	99.1	149.9	95.9
	NREM	48.5	91.4	68.7	66.3	72	70.3	50.3	59.7	96			111.6	61.9	61.8	41.1	102	85.2	84.9	77
	REM	26.4	51.7	34.3	48.3	39.6	40.1	46.7	34.9	46.8			57.2	96	75	35.9	50	64.7	50.7	96.7
Fig 6F	Wake	285	235	294	351	311	287	420	237	260			144	243	242	314	196	223	179	247
	NREM	449	259	337	353	320	311	430	368	273			144	246	243	353	200	223	178	248
	REM	92	33	43	85	45	83	12	82	57			13	13	16	23	19	29	21	3
Fig 6G	10-20	183	40	86	80	62	70	170	149	44			15	51	48	158	33	39	30	31
	30-50	118	65	73	98	106	81	111	79	43			24	74	82	101	43	46	58	71
	60-110	109	88	119	127	98	109	111	78	108			49	92	89	74	54	71	45	96
	120-230	35	47	56	42	40	42	32	54	59			43	29	22	20	52	61	34	44
	240-470	4	16	3	5	13	9	6	7	19			13	0	2	0	18	6	11	6
	480-950	0	3	0	1	1	0	0	1	0			0	0	0	0	0	0	0	0
Fig 6H	10-20	60	11	26	34	22	44	7	41	26			5	2	5	13	8	9	9	1
	30-50	24	9	10	22	15	17	1	26	14			3	1	1	5	6	4	5	0
	60-110	4	10	3	22	4	18	3	12	12			3	4	5	5	3	12	4	0
	120-230	4	3	4	7	4	4	1	3	5			2	6	5	0	2	4	3	2
Fig 6I	S→W	230	207	252	266	276	212	409	187	205			132	229	226	295	179	193	159	242
	W→S	284	233	293	351	309	287	418	237	260			144	242	242	312	196	222	177	247
	S→R	57	31	42	85	42	76	12	51	54			11	13	15	18	19	29	19	3
	R→W	54	27	41	84	34	75	11	49	54			12	13	14	18	15	29	19	3
Fig 6J	19:00	23.16	22.48	32.54	33.49	22.8	29.98	34.19	30.67	40.79			29.44	30.92	32.32	30.38	32.93	27.67	28.5
	20:00	24.34	23.65	30.02	37.08	21.54	30.92	40.01	30.27	37.84			30.26	34.13	31.84	30.51	33.33	27.19	29.35	20.32
	21:00	28.87	25.06	32.45	34.8	21.2	30.48	37.08	30.23					35.32	33.95	30.6	34.39	28.01	31.52	18.9
	22:00	26.75	27.77	35.58	36.49	25.04	29.63	40.44	32.4	42.93			33.59	35.6	33.03	34.33	37.05	29.42	29.65
	23:00	24.55	25.85	33.99	35.86	29.58	29.49	43.96	33.44	45.59			33.38	35.01	33.62	32.32	36.3	29.53	32.06	21.11
	0:00	29.6	25.38	31.13	38.31	24.56	33.72	38.92	36.74	44.25			33.66	37.79	33.25	36.88	36.18	29.82	31.45	23.43
	1:00	27.31	25.95	32.79	38.03	22.93	29.21	42.68	35.01	44.76			32.44	38.2	38.85	32.38	36.84	31.11	32.66	21.87
	2:00	31.79	28.69	35.14	40.05	26.16	32.55	40.3	34.07					38.35	38.22	32.24	36.23	28.99	28.22	22.11
	3:00	31.85	28.61	40.11	41.65	26.65	36.25	41.33	34.32	48.99			32.73	38.61	36.29	31.48	36.3	35.45		23.3
	4:00	30.97	30.04	43.39	42.18	26.99	33.85	40.24	37	47.15				37.02	36.97	35.95	37.74	34.7
	5:00	32.7	32.76	44	43.96	26.98	30.51	48.64	35.95	54.98			34.51	39.91	38.21	33.95	40.9	38.69	37.19
	6:00	36.94	35.68	45.93	39.53	31.4	33.75	52.54	38.34	50.67			33.39	40.77	34.47	39.9	43.39	38.32	38.69	30.3
	7:00	39.63	43.24	46.16	47.88	39.61	45.76	63.02	51.61	54.65			35.13	36.28	38.27	39.36	46.93	36.89	42.63	33.09
	8:00	41.21	38.59	46.91	46.84	35.47	39.74	62.32	46.16	56.04			37.56	40.44	40.54	35.95	45.79	35.78	45.47	36.36
	9:00	30.48	29.34	44.56	39.53	29.09	38.01	57.66	39.48	49.66			33.41	40.17	37.49	38.73	47.68	36.31	39.84	28.03
	10:00	29.57	28.4	36.84	39.51	43.42	35.28	46.58	38.56	45.75			32.18	35.55	40.47	37.13	41.22	32.42	38.95	30.39
	11:00	30.89	26.95	37.21	37.64	31.72	35.06	45.51	38.1	40.56			31.22	36.47	38.72	37.8	41.96	37.42	37.05	26.31
	12:00	28.92	30.68	37.03	45.06	27.59	35.24	50.94	40.55	45.29			30.37	37.03	38.8	36.18	42.22	37.38	32.73	27.63
	13:00	29.87	28.75	33.44	41.95	31.86	32.93	50.95	33.5	39.36			30.22	38.97	40.13	35.78	40.23	34.63	31.48	22.44
	14:00	29.48	30.24	32.85	42.29	33.34	34.28	38.14	32.54	39.98			28.48	42.87	38.91	34.14	42.68	36.45	30.25	22.8
	15:00	26.99	27.42	29.92	39.35	23.35	33.38	43.84	29.8	43.83			28.56	37.37	36.76	37.59	40.72	36.1	28.74	22.14
	16:00	29.27	27.83	32.11	41.2	28.65	33.05	38.1	36.25	42.99			29.74	40.03	37.22	35.74	40.16	34.65	28.89	19.83
	17:00	32.03	24.81	30.11	39.33	26.86	35.5	51.52	33.96	41.28			26.06	34.2	36.62	31.03	39.33	35.04	29.95	19.97
	18:00	26.82	25.09	33.57	34.86	26.53	28.84	49.08	30.22	38.55			30.89	36.82	33.2	31.04	33.22	31.75	27.19	18.32

## Sheet: Fig 7A-F
Fig 7A
		Control rats Baseline n=6								Control rats SD n=6
	7:00	19.32	42.66	43.86	45.36	42.48	41.16			23.34	55.5	41.16	48.18	46.02	39.66
	8:00	27.48	44.16	46.14	40.98	39.18	45.48			34.5	47.64	48.18	37.5	36.18	38.82
	9:00	33.48	46.98	43.98	36.36	38.34	37.5			36.84	47.34	40.14	35.64	40.5	41.34
	10:00	31.02	13.86	13.32	37.68	32.82	45.48			22.32	46.32	39.36	39.66	36.36	30.48
	11:00	30	32.52	32.64	18	26.82	31.86			31.98	24.84	41.34	22.14	34.68	39.36
	12:00	36.66	41.82	42.36	42.18	42.36	37.02			22.98	30	34.68	24.84	26.82	37.32
	13:00	33.36	38.16	45.18	42	35.64	36			0	0.48	0.36	3.48	4.68	6.66
	14:00	39.48	18	26.82	31.5	39.18	37.5			4.86	2.64	1.14	0	0	0
	15:00	31.32	43.98	40.02	43.5	25.32	42.84			4.14	3.48	2.16	0	0.48	0
	16:00	35.64	39.84	36.48	26.64	39.66	21.18			12.84	14.34	8.16	0.36	1.02	0
	17:00	41.34	37.32	26.16	19.86	40.32	40.98			9.84	13.68	10.5	0.36	4.86	1.86
	18:00	36.36	37.14	43.02	45.48	25.68	23.16			12.18	4.5	1.98	0	6.48	0
	19:00	21.48	12.48	13.98	12.66	10.32	22.5			27.84	31.5	23.82	25.86	29.52	30.36
	20:00	26.34	28.02	11.34	30.18	22.68	5.64			26.52	29.64	18.18	39.36	30.36	20.64
	21:00	26.82	14.52	22.98	23.64	9.18	0			25.98	24.36	2.34	13.98	14.52	36
	22:00	29.34	21.66	28.98	19.86	27.36	27.36			27.48	21.66	0.18	31.98	30.18	2.64
	23:00	28.5	25.02	28.5	18.48	9.18	26.64			37.32	36.48	39.48	34.32	22.68	29.64
	0:00	33.36	18.18	23.52	31.86	27.48	14.16			34.02	25.98	42.48	28.14	16.5	32.52
	1:00	21.18	18.84	30.48	7.86	26.64	24.48			31.02	19.98	20.16	11.52	22.98	28.5
	2:00	28.5	12.48	32.64	24.36	13.5	0			32.16	16.86	0.36	30.48	21.36	10.02
	3:00	28.98	12.18	29.34	18.48	18	35.82			28.32	17.82	22.98	15	19.14	35.34
	4:00	33.18	37.98	35.64	15.66	15.36	3.84			18.66	27.84	43.02	26.64	16.68	2.82
	5:00	19.86	2.34	31.32	26.64	23.52	8.16			31.5	17.52	2.16	6.84	20.16	17.64
	6:00	30.48	5.34	38.34	12.48	4.86	18.36			39	9.48	28.02	18.18	14.64	11.34
Fig 7B		Lesion rats Baseline n=4								Lesion rats SD n=4
	7:00	34.5	23.34	16.32	26.52					36.66	19.86	28.02	20.52
	8:00	45.66	29.52	34.68	41.82					43.86	40.14	44.64	38.34
	9:00	23.82	37.32	43.98	28.86					30.84	10.98	39.48	36.48
	10:00	27.66	20.34	33	43.32					36.66	37.02	21.84	34.02
	11:00	34.14	12.84	26.82	30.48					25.98	24	46.02	33.66
	12:00	28.86	24.18	45.36	48.48					30.48	11.34	25.02	35.16
	13:00	30.18	8.52	30	29.16					0.36	0.48	0.18	2.64
	14:00	42.48	34.5	26.52	28.32					0	0	0	0
	15:00	19.86	18.66	35.34	50.52					0	0	0	0
	16:00	33.84	36.36	40.14	29.64					1.5	4.86	1.02	0
	17:00	40.14	19.14	21.84	39.48					1.86	1.14	2.34	0
	18:00	38.16	43.68	40.14	33.18					4.32	1.98	0.18	2.34
	19:00	16.14	14.34	7.14	0					18.18	19.68	28.32	23.64
	20:00	9	22.14	17.52	18					38.64	37.86	28.86	29.82
	21:00	16.98	14.52	9.48	27					2.52	14.34	25.98	29.52
	22:00	10.98	22.5	12.48	0					38.16	6.18	8.34	26.64
	23:00	33.36	21.84	28.14	36					19.68	28.86	30.84	27.66
	0:00	16.02	6.66	7.86	19.5					33.18	33.18	17.52	26.16
	1:00	30.84	21	24.48	9					24.48	2.52	31.68	36.48
	2:00	21.18	19.14	7.32	13.68					24.36	8.34	9.36	13.32
	3:00	18	3.66	0	10.98					22.5	28.86	31.32	36.18
	4:00	11.16	13.02	0	0					14.16	18	0	20.52
	5:00	6.36	13.98	10.98	0					10.02	13.32	17.34	16.5
	6:00	14.34	18.18	16.32	14.82					11.34	10.14	1.02	12.84
		Baseline								SD
Fig 7C	Control rats	47.82	40.5	25.32	42.84	33	28.14			54.36	61.14	42	65.22	59.88	51
	Lesion rats	25.14	36.48	24.66	18					56.82	57.54	57.18	53.46
Fig 7D		Baseline								SD
	Control rats	50	51	42	39	56	58			85	95	89	39	75	114
	Lesion rats	108	65	56	59					123	136	95	114
		Control rat Baseline n=6								Control rat SD n=6
Fig 7E	19:00	29.9848	27.4299	29.2626	34.1928	30.6668	40.792			42.1694	31.6959	48.9259	54.7538	38.1013	59.1984
	20:00	30.92	26.2545	35.278	40.0149	30.2667	37.8424			37.7217	34.9756	49.8299	57.3389	41.8116	53.9104
	21:00	30.4837	26.4664	37.7825	37.0821	30.2335				38.845	32.1859	35.3039	54.4265	35.7691	53.2184
	22:00	29.6328	27.0766	38.9364	40.4401	32.4022	42.9324			39.0045	33.8389	29.4096	53.9122	37.2191	45.4437
	23:00	29.4895	26.8076	34.5481	43.9556	33.4376	45.5897			39.3784	33.2645	53.3795	55.1759	33.9906	48.9253
	0:00	33.7164	28.1443	34.8943	38.9183	36.7431	44.2498			37.1721	30.8963	49.5648	50.0756	33.9299	45.7986
	1:00	29.2067	28.1251	33.9391	42.6759	35.0147	44.7603			37.9978	30.3036	46.6383	41.9877	36.9732	45.6147
	2:00	32.5543	29.9582	35.0433	40.2986	34.0726				34.9124	31.1852	35.3496	48.4289	33.3522	41.7795
	3:00	36.2467	31.5952	37.0268	41.3316	34.3238	48.9866			34.1661	29.7816	53.0006	44.2096	36.2514	46.1965
	4:00	33.8454	32.1896	36.3459	40.2424	37.0016	47.1458			39.2609	32.7235	49.6512	41.9661	35.4932	47.275
	5:00	30.5056	32.737	37.7759	48.6404	35.9479	54.9808			45.2243	33.1617	36.2874	40.7921	39.3226	53.7878
	6:00	33.7513	37.2829	46.6145	52.5367	38.3412	50.6677			42.9601	36.1803	48.6915	46.1466	40.3642	48.7545
		Lesion rat Baseline n=4								Lesion rat SD n=4
Fig 7F	19:00	32.9347	27.6697	28.496						41.0449	37.6908	34.5673	22.4827
	20:00	33.3346	27.1881	29.3506	20.3204					40.123	35.7901	33.6876	23.6368
	21:00	34.3914	28.0057	31.5182	18.8979					42.4948	34.5388	30.8122	22.4742
	22:00	37.0513	29.4205	29.6525						40.4042	37.2788	32.4472	27.3264
	23:00	36.2994	29.53	32.057	21.106					40.2572	32.5275	30.9358	20.7421
	0:00	36.1836	29.8235	31.4541	23.4345					38.0697	35.3015	30.5592	20.3393
	1:00	36.8407	31.1083	32.6619	21.8705					37.3325	34.5595	32.6972	19.556
	2:00	36.2339	28.9922	28.2218	22.1111					37.4952	27.0329	36.0673	19.6793
	3:00	36.3007	35.4517		23.2958					35.2272	32.8533	32.6115	20.3269
	4:00	37.7391	34.6966							37.8532	31.436		21.8093
	5:00	40.8983	38.6922	37.1908						38.8052	34.198	34.322	22.945
	6:00	43.3909	38.3165	38.6905	30.2967					37.3963	34.841	46.8471	25.9399

## Sheet: Fig 8
Fig 8C			Base	mor	wash
		cell1	-50	-61	-55
		cell2	-46	-52	-50
		cell3	-49	-53	-49
		cell4	-52	-59	-54
		average	-49.25	-56.25	-52
		SEM	1.25	2.21265	1.47196
		P		0.0176489
Fig 8D			Control n=6													Morphine 2 nM n=5
	NREM	7:00	43.68	43.98	29.34	17.64	38.52	25.98								37.32	39.66	48	34.98	23.34
		8:00	37.86	32.34	39.18	33.18	42	28.98								41.82	31.86	54.84	36.36	29.16
		9:00	28.68	21.48	19.02	3.84	19.02	8.16								27.84	0	19.5	10.86	8.16
		10:00	45.66	47.34	43.86	36.84	39.48	39.48								26.16	0	19.68	15.36	23.52
		11:00	40.32	44.64	40.02	41.64	29.82	35.64								23.82	17.34	20.16	21.36	6.18
		12:00	28.68	25.68	34.32	31.02	42.18	34.5								21.36	30	26.34	19.14	21.84
		13:00	43.86	37.98	39	31.32	29.16	25.02								41.82	31.5	12.36	23.82	22.98
		14:00	43.5	28.14	19.32	13.98	41.34	37.5								24.66	39.66	43.68	31.86	27.18
		15:00	25.32	36.66	40.68	36.36	39.84	24.18								26.16	43.14	41.34	38.64	40.14
		16:00	44.34	39.36	40.02	38.52	32.16	12.66								46.86	32.34	35.64	38.52	37.86
		17:00	34.02	4.68	22.98	34.14	42.84	40.32								30	45.84	14.16	26.82	25.32
		18:00	19.5	20.52	33.66	34.32	9.18	40.98								27.48	22.32	39.48	34.32	35.34
	REM	7:00	0	0.66	2.16	0	0	0								2.52	1.02	0.48	0	0
		8:00	3.48	0	0	0	0	3.84								0	2.82	0	0	0
		9:00	0	0	0	0	0	0								0	0	0	0	0
		10:00	6.48	0.66	7.02	0	1.68	2.34								0	0	0	0	0
		11:00	7.5	3.66	8.16	2.82	1.5	0								0	0	0	0	0
		12:00	5.64	0	0.36	0	1.32	0								0	0	2.82	0	0
		13:00	8.82	0.36	0.18	2.34	1.5	0.18								0.84	0	3.48	0.66	3.84
		14:00	12.66	2.82	1.14	0	3.18	3								0	0.48	8.82	1.98	4.68
		15:00	3.84	5.64	6.84	0	4.98	1.5								4.32	0	8.34	4.98	9
		16:00	7.5	7.68	9.66	3.84	4.98	0.48								1.86	1.5	10.86	3.18	11.82
		17:00	7.86	0	6.48	1.5	7.5	7.86								6.18	4.86	1.32	4.86	6.48
		18:00	4.98	1.68	11.64	0.18	1.98	4.32								0	1.5	10.5	5.82	4.32
	Wake	7:00	16.32	15.36	28.5	42.36	21.48	34.02								20.16	19.32	11.52	25.02	36.66
		8:00	18.66	27.66	20.82	26.82	18	27.18								18.18	25.32	5.16	23.64	30.84
		9:00	31.32	38.52	40.98	56.16	40.98	51.84								32.16	60	40.5	49.14	51.84
		10:00	7.86	12	9.18	23.16	18.84	18.18								33.84	60	40.32	44.64	36.48
		11:00	12.18	11.64	11.82	15.48	28.68	24.36								36.18	42.66	39.84	38.64	53.82
		12:00	25.68	34.32	25.32	28.98	16.5	25.5								38.64	30	30.84	40.86	38.16
		13:00	7.32	21.66	20.82	26.34	29.34	34.86								17.34	28.5	44.16	35.52	33.18
		14:00	3.84	28.98	39.48	46.02	15.48	19.5								35.34	19.86	7.5	26.16	28.14
		15:00	30.84	17.64	12.48	23.64	15.18	34.32								29.52	16.86	10.32	16.32	10.86
		16:00	8.16	13.02	10.32	17.64	22.86	46.86								11.34	26.16	13.5	18.36	10.32
		17:00	18.18	55.32	30.48	24.36	9.66	11.82								23.82	9.36	44.52	28.32	28.14
		18:00	35.52	37.86	14.64	25.5	48.84	14.64								32.52	36.18	10.02	19.86	20.34
		Control n=6								Morphine 0.5 nM n=5						Morphine 2 nM n=5
Fig 8E		NREM 10:00-13:00	114.66	117.66	118.2	109.5	111.48	109.62		85.98	58.5	66.36	101.16	123		71.34	47.34	66.18	55.86	51.54
		REM 10:00-13:00	19.62	4.32	15.54	2.82	4.5	2.34		0	4.32	0	12.84	23.82		0	0	2.82	0	0
		Wake 10:00-13:00	45.72	57.96	46.32	67.62	64.02	68.04		94.02	117.18	113.64	66	33.12		108.66	132.66	111	124.14	128.46
Fig 8F		Wake	121	101	125	85	48	93								84	92	174	124	63
		REM	11	24	5	3	33	4								0	0	4	0	0
		NREM	123	102	125	85	151	92								84	94	173	125	62
Fig 8G		10-20	39	19	37	15	80	26								34	52	124	66	30
		30-50	39	29	44	25	39	20								42	26	39	41	16
		60-110	28	36	33	28	17	32								6	12	9	15	11
		120-230	16	17	11	14	9	11								2	3	1	2	4
		240-470	1	1	0	3	6	3								0	1	0	1	1
Fig 8H		10-20	7	14	2	1	18	0								0	0	1	0	0
		30-50	4	4	0	1	8	3								0	0	2	0	0
		60-110	0	5	3	1	5	1								0	0	1	0	0
		120-230	0	1	0	0	2	0								0	0	0	0	0
Fig 8I		Wake	28	27	30	48	57	43								94	80	38	52	122
		REM	23	38	54	46	35	42								0	0	42	0	0
		NREM	57	69	53	77	45	71								33	35	22	34	49
Fig 8J		S→W	111	78	119	82	31	88								83	91	169	124	62
		W→S	121	100	125	84	48	92								84	92	173	124	62
		S→R	11	24	5	3	17	4								0	0	4	0	0
		R→W	10	23	5	3	17	4								0	0	4	0	0
Fig 8K		SWA	39.5444	49.6375	32.835	45.7308	37.0988	53.0911								35.7855	36.1871	28.1706	31.1943	24.455

[truncated: 5 more sheets: S1 Fig, S2 Fig, S4 Fig C-H, S5 Fig FGHI, S5 Fig JK]
